# Supplementary material for: Enhancing Detection of SSMVEP Induced by Action Observation Stimuli Based on Task-Related Component Analysis
Source: Sensors (Basel). 2021 Aug 4;21(16):5269. doi: 10.3390/s21165269 (PMC8400839; doi:10.3390/s21165269)
Supplement: Supplementary file 1 [file sensors-21-05269-s001.zip]

Archive with 1 entries (1 files):
- sensors-1291483-supplementary.pdf
